# Supplementary material for: Measles Among the Foreign-Born Population Residing in Spain, 2014–2022: Missed Opportunities for Vaccination
Source: Vaccines (Basel). 2024 Dec 23;12(12):1452. doi: 10.3390/vaccines12121452 (PMC11680080; doi:10.3390/vaccines12121452)
Supplement: Supplementary file 1 [file vaccines-12-01452-s001.zip]

Archive with 1 entries (1 files):
- vaccines-3345844-supplementary.pdf
